# Supplementary material for: Expression of miR-487b and miR-410 encoded by 14q32.31 locus is a prognostic marker in neuroblastoma
Source: Br J Cancer. 2011 Oct 4;105(9):1352–61. doi: 10.1038/bjc.2011.388 (PMC3241557; doi:10.1038/bjc.2011.388)
Supplement: Supplementary Table 2 [file bjc2011388x3.xls]

## Sheet: Sheet1
Supplementary Table 2 Differential miRNA expression between low-risk and high-risk neuroblastoma with raw p-value <0.05
microRNAs	chromosome location	raw p-value	adjusted p-value	fold change	previously described in neuroblastoma
up-regulated
hsa-miR-181a	1q32.1 / 9q33.3	8.99 10-03	ns	3.34	Chen et al., 2007; Schulte et al., 2008; Schulte et al., 2010
hsa-miR-181b	1q32.1 / 9q33.3	4.11 10-03	ns	2.22	Chen et al., 2007; Schulte et al., 2008; Schulte et al., 2010
hsa-miR-135a*	3p21.1 / 12q23.1	5.18 10-03	ns	2.66
hsa-miR-874	5q31.2	7.15 10-03	ns	2.13
hsa-miR-486-5p	8p11.21	2.82 10-02	ns	2.22
hsa-miR-630	15q24.1	2.76 10-02	ns	3.37
hsa-miR-144	17q11.2	2.06 10-02	ns	2.15
hsa-miR-125a-3p	19q13.41	4.25 10-02	ns	2.22
hsa-miR-99a	21q21.1	7.35 10-03	ns	2.31
hsa-let-7c	21q21.1	1.29 10-02	ns	2.26
hsa-miR-188-5p	Xp21.23	3.43 10-02	ns	2.53
hsa-miR-513b	Xq27.3	1.06 10-02	ns	2.20
hsa-miR-513c	Xq27.3	8.25 10-03	ns	2.18
down-regulated
hsa-miR-137	1p21.3	3.30 10-03	ns	0.36	Chen et al., 2007; Lin et al., 2010; Schulte et al., 2010
hsa-miR-30c	1p34.2 / 6q13	1.51 10-02	ns	0.44	Chen et al., 2007; Lin et al., 2010
hsa-miR-128	2q21.3 / 3p22.3	3.01 10-02	ns	0.44	Lin et al., 2010
hsa-miR-149	2q37.3	3.59 10-04	0.0130	0.21	Bray et al., 2009; Chen et al., 2007; Lin et al., 2010; Schulte et al., 2010
hsa-miR-26a	3p22.2 / 12q14.1	2.49 10-02	ns	0.44
hsa-miR-103	5q34 / 20p13	2.91 10-02	ns	0.48
hsa-miR-340	5q35.3	1.02 10-02	ns	0.46
hsa-miR-106b	7q22.1	7.39 10-03	ns	0.33
hsa-miR-23b	9q22.32	3.36 10-02	ns	0.39	Lin et al., 2010
hsa-miR-107	10q23.31	1.46 10-02	ns	0.36	Chen et al., 2007
hsa-miR-331-3p	12q22	6.94 10-05	0.0055	0.26	Schulte et al., 2010
hsa-miR-19a	13q31.3	3.54 10-02	ns	0.40	Bray et al., 2009
hsa-miR-19b	13q31.3 / Xq26.2	1.09 10-02	ns	0.42	Bray et al., 2009
hsa-miR-154*	14q32.31	5.88 10-04	0.0173	0.49
hsa-miR-154	14q32.31	2.67 10-04	0.0112	0.47
hsa-miR-329	14q32.31	5.11 10-05	0.0051	0.44	Bray et al., 2009
hsa-miR-409-5p	14q32.31	6.83 10-05	0.0055	0.44	Bray et al., 2009
hsa-miR-382	14q32.31	4.21 10-03	ns	0.44
hsa-miR-543	14q32.31	8.87 10-05	0.0059	0.44
hsa-miR-376c	14q32.31	4.02 10-02	ns	0.44
hsa-miR-376a	14q32.31	3.54 10-02	ns	0.44
hsa-miR-485-3p	14q32.31	4.14 10-04	0.0143	0.43
hsa-miR-377	14q32.31	7.92 10-04	0.0219	0.42
hsa-miR-409-3p	14q32.31	4.97 10-04	0.0158	0.37
hsa-miR-495	14q32.31	8.79 10-05	0.0059	0.34
hsa-miR-654-3p	14q32.31	1.32 10-05	0.0026	0.33
hsa-miR-299-5p	14q32.31	1.15 10-04	0.0070	0.32
hsa-miR-758	14q32.31	1.94 10-05	0.0029	0.31
hsa-miR-323-3p	14q32.31	2.38 10-07	0.0002	0.28
hsa-miR-410	14q32.31	1.33 10-04	0.0075	0.25
hsa-miR-487b	14q32.31	2.36 10-06	0.0009	0.17
hsa-miR-301a	17q22	4.87 10-03	ns	0.17	Chen et al., 2007
hsa-miR-23a	19p13.13	4.38 10-02	ns	0.47
hsa-let-7e	19q13.41	4.31 10-02	ns	0.34
hsa-miR-301b	22q11.21	3.28 10-02	ns	0.49
hsa-miR-374b	Xq13.2	3.24 10-02	ns	0.45
hsa-miR-424	Xq26.3	2.45 10-02	ns	0.46	Bray et al., 2009
