# Supplementary material for: Expression of miR-487b and miR-410 encoded by 14q32.31 locus is a prognostic marker in neuroblastoma
Source: Br J Cancer. 2011 Oct 4;105(9):1352–61. doi: 10.1038/bjc.2011.388 (PMC3241557; doi:10.1038/bjc.2011.388)
Supplement: Supplementary Table 3 [file bjc2011388x4.xls]

## Sheet: Sheet1
Supplementary Table 3 Differential 14q32.31 miRNA expression of the training set.
14q32.31 miRNA	fold change high- / low-risk	raw p-value	adjusted p-value
hsa-miR-379	0.72	0.0002	0.0097
hsa-miR-379*	0.94	0.0667	0.2575
hsa-miR-411	0.72	0.0003	0.0123
hsa-miR-411*	0.85	0.0002	0.0097
hsa-miR-299-3p	0.73	0.0005	0.0158
hsa-miR-299-5p	0.32	0.0001	0.0070
hsa-miR-380	0.92	0.0489	0.2246
hsa-miR-380*	1.01	0.6003	0.7566
hsa-miR-323-3p	0.28	<0.0001	0.0002
hsa-miR-323-5p	0.96	0.1003	0.3202
hsa-miR-758	0.31	<0.0001	0.0029
hsa-miR-329	0.44	0.0001	0.0051
hsa-miR-494	2.52	0.1215	0.3589
hsa-miR-543	0.44	0.0001	0.0059
hsa-miR-495	0.34	0.0001	0.0059
hsa-miR-376c	0.44	0.0402	0.2147
hsa-miR-376a	0.44	0.0354	0.2065
hsa-miR-376a*	0.72	0.0006	0.0170
hsa-miR-654-3p	0.33	<0.0001	0.0026
hsa-miR-654-5p	0.91	0.2718	0.5402
hsa-miR-376b	0.54	0.0021	0.0473
hsa-miR-300	0.97	0.0534	0.2323
hsa-miR-381	0.82	0.5540	0.7356
hsa-miR-487b	0.17	<0.0001	0.0009
hsa-miR-539	0.51	<0.0001	0.0026
hsa-miR-889	0.86	0.0107	0.1223
hsa-miR-544	1.03	0.2333	0.5095
hsa-miR-655	0.96	0.0814	0.2902
hsa-miR-487a	0.53	0.0015	0.0374
hsa-miR-382	0.44	0.0042	0.0743
hsa-miR-134	1.78	0.1295	0.3718
hsa-miR-668	0.79	0.0014	0.0350
hsa-miR-485-3p	0.43	0.0004	0.0143
hsa-miR-485-5p	0.52	0.0036	0.0707
hsa-miR-323-3p	0.28	<0.0001	0.0002
hsa-miR-323-5p	0.96	0.1003	0.3202
hsa-miR-154	0.47	0.0003	0.0112
hsa-miR-154*	0.49	0.0006	0.0173
hsa-miR-496	0.91	0.0193	0.1701
hsa-miR-377	0.42	0.0003	0.0219
hsa-miR-377*	0.92	0.1940	0.4629
hsa-miR-541	0.94	0.0074	0.1013
hsa-miR-541*	0.97	0.0135	0.1379
hsa-miR-409-3p	0.37	0.0005	0.0158
hsa-miR-409-5p	0.44	0.0001	0.0055
hsa-miR-412	1.01	0.5854	0.7516
hsa-miR-369-3p	0.88	0.0423	0.2169
hsa-miR-369-5p	0.88	0.0349	0.2065
hsa-miR-410	0.25	0.0001	0.0075
hsa-miR-656	0.94	0.1727	0.4344
