# Supplementary material for: Expression of miR-487b and miR-410 encoded by 14q32.31 locus is a prognostic marker in neuroblastoma
Source: Br J Cancer. 2011 Oct 4;105(9):1352–61. doi: 10.1038/bjc.2011.388 (PMC3241557; doi:10.1038/bjc.2011.388)
Supplement: Supplementary Table 4 [file bjc2011388x5.xls]

## Sheet: Sheet1
Supplementary Table 4 Main characteristics of the preliminary cohort and validation set and the expression levels of the three selected miRNAs using qRT-PCR
Patient Code	Risk at diagnosis	Age at diagnosis (months)	INSS Stage	MYCN amplification	Disease-Free Survival (months)	Disease status	Overall Survival (months)	Present status	miR-487b expression levels	miR-410 expression levels	miR-409-3p expression levels
Preliminary cohort (n=13)
104	High	34.6667	4	yes	4.9	DoD	4.9	DoD	0.41	0.88	0.20
118	Low	8.06667	2	no	121.767	alive	121.767	alive	2.84	2	0.47
181	High	24	4	yes	131	alive	131	alive	0.10	0.09	0.04
209	High	11.6333	4	yes	15.1667	DoD	15.1667	DoD	0.23	0.34	0.10
301	High	49.4	4	yes	17.6333	DoD	17.6333	DoD	0.30	0.36	0.17
305	High	16	3	yes	19	DoD	19	DoD	0.10	0.11	0.07
343	Low	2	2	no	5.06667	relapse	122	alive	1.24	1.30	0.81
358	High	66	4	yes	21	DoD	21	DoD	0.04	0.03	0.02
424	Low	0.1	4S	no	134	alive	134	alive	2.07	3.56	0.68
459	Low	6	3	no	118.233	relapse	156	alive	1.08	1.81	1.08
600	High	20.4	4	yes	6.63333	DoD	6.63333	DoD	0.05	0.03	0.04
2192	Low	3.46667	1	no	77.4333	alive	77.4333	alive	2.49	4.55	1.08
2232	High	7.73333	4	yes	84.1667	relapse	104	DoD	0.03	0.05	0.02
Validation set (n=214)
101	Low	12.6	3	no	101.5	alive	101.5	alive	0.65	0.54	0.59
102	High	42.6333	4	no	255.167	alive	255.167	alive	0.19	0.21	0.18
105	High	42.3	4	yes	12.6333	DoD	12.6333	DoD	0.56	0.37	0.32
109	Low	1.63333	2	no	74.3333	alive	74.3333	alive	0.69	0.53	0.36
110	High	58	4	no	21.6333	DoD	21.6333	DoD	0.29	0.27	6.61
153	Low	5.63333	1	no	152.8	alive	152.8	alive	0.01	0.03	0.01
158	High	53.9	4	no	39.6667	DoD	39.6667	DoD	0.44	0.45	0.32
159	High	54.3667	4	no	21.9667	DoD	21.9667	DoD	0.72	2.03	5.09
162	Low	4.8	3	no	136.267	alive	136.267	alive	1.36	2.47	0.54
164	Low	4	4S	no	159	alive	159	alive	3.27	3.33	1.23
171	High	42.3	4	no	34.1	DoD	34.1	DoD	0.02	0.02	0.06
182	Low	4.46667	4S	no	81.4	alive	81.4	alive	0.10	0.13	0.20
207	Low	6.23333	3	no	172.3	alive	172.3	alive	0.68	0.54	0.40
217	Low	12.0667	3	no	24.6667	alive	24.6667	alive	3.37	4.2	11.87
227	Low	1.93333	4S	no	182.933	alive	182.933	alive	0.21	0.28	0.92
232	Low	12.2333	4	no	84	alive	84	alive	2.38	4.97	2.38
235	Low	27.6	3	no	5.66667	DoD	5.66667	DoD	0.03	0	0.42
239	Low	0.433333	4S	no	127.7	alive	127.7	alive	0.02	0.01	0.03
245	Low	0.333333	4S	no	108.133	alive	108.133	alive	3.27	3.38	0.75
246	High	61.1	4	no	44.6333	DoD	44.6333	DoD	0.86	0.81	0.78
260	High	36	4	no	13	DoD	13	DoD	0.08	0.05	0.11
261	Low	36	3	no	117.633	DoD	117.633	DoD	0.12	0.11	0.11
291	High	91.9333	4	no	150.933	DoD	150.933	DoD	0.01	0	0.26
293	Low	5.46667	1	no	221.367	alive	221.367	alive	0.05	0.05	0.01
297	Low	8	2	no	117.733	relapse	152	alive	1.12	1	0.10
299	High	42.3	4	no	45.7667	DoD	45.7667	DoD	0.28	0.26	0.38
300	High	36	4	no	4	DoD	4	DoD	0.08	0.22	0.06
302	High	15.1667	3	yes	29.0333	alive	29.0333	alive	1.65	1.38	0.93
307	High	38.0667	4	yes	81.7333	DoD	82	DoD	0.53	0.2	0.20
317	Low	7.16667	4	no	40.8667	alive	40.8667	alive	3.40	12.96	3.48
319	Low	4.46667	4	no	12.2	DoD	12.2	DoD	0	0.01	0.01
326	Low	1.36667	1	no	35.4333	alive	35.4333	alive	0.48	0.12	0.20
331	High	19	4	yes	168	alive	168	alive	0.01	0.02	0.01
373	Low	32.9333	3	no	123.633	alive	123.633	alive	0.18	0.11	0.32
376	Low	78.9333	1	no	91.2667	alive	91.2667	alive	1.56	1.133	38.8
390	Low	79.8333	2	no	1.3	alive	1.3	alive	0.43	0.63	0.31
397	Low	15.1667	1	no	69.5333	alive	69.5333	alive	0.31	0.57	0.13
400	Low	1.96667	4	no	75.5	DoD	75.5	DoD	0.41	0.25	0.24
403	Low	3.63333	3	no	65.8	alive	65.8	alive	1.05	0.78	15.61
405	Low	8.43333	3	no	6.1	alive	6.1	alive	1.03	0.76	0.79
411	High	73.2	4	yes	12.8667	DoD	12.8667	DoD	0.43	0.29	0.45
414	High	6.76667	3	yes	145.333	alive	145.333	alive	0.43	0.27	0.25
418	High	4.4	4	yes	0.633333	DoD	0.633333	DoD	0.85	1.23	0.25
440	High	73.0333	4	no	118.033	DoD	118.033	DoD	0.66	0.73	16.69
441	Low	2	2	no	176	alive	176	alive	1.49	12.94	17.99
443	High	73.0333	4	no	118.033	DoD	118.033	DoD	1	0.99	26.82
444	Low	22.3667	3	no	213.867	alive	213.867	alive	3.46	2.78	2.61
445	Low	13.7333	2	no	168.133	alive	168.133	alive	0.66	0.43	0.47
449	Low	153.4	3	no	12.8667	DoD	12.8667	DoD	0.37	0.08	0.41
471	Low	83.2333	3	no	6.06667	alive	6.06667	alive	2.48	2.52	0.94
499	High	61.7667	3	yes	3.43333	DoD	3.43333	DoD	0.24	0.03	0.06
500	High	31.5333	4	no	164.8	alive	164.8	alive	1.32	0.6	0.62
511	Low	13.3	3	no	6.53333	alive	6.53333	alive	2.22	1.943	0.49
513	Low	39.5667	2	no	79.0667	alive	79.0667	alive	0.01	0.01	0.02
518	Low	13.1	2	no	112.633	alive	112.633	alive	0.99	1.28	0.58
530	High	61.8667	4	no	13.1	alive	13.1	alive	0.42	0.48	0.4
542	Low	44.7333	3	no	37.4333	relapse	40.9333	alive	0	0	0
547	Low	104.9	2	no	111.867	alive	111.867	alive	5.69	3.71	4.02
553	High	109.367	4	no	80.1667	DoD	80.1667	DoD	0.02	0.03	0.02
559	Low	42.9667	3	no	27.3	relapse	200.367	alive	0.02	0.01	0.03
565	Low	0.966667	1	no	170.333	alive	170.333	alive	0.54	0.37	0.25
569	High	42	4	yes	120	alive	120	alive	0.27	0	0.12
576	Low	17.1	1	no	141.5	alive	141.5	alive	2.80	3.42	2.8
583	High	38.7333	2	yes	20.6333	relapse	32.5667	DoD	0.30	0.19	0.2
584	High	20.2667	4	no	168.5	alive	168.5	alive	0.07	0.06	0.18
588	Low	41.5667	2	no	117.4	alive	117.4	alive	6.01	4.54	5.33
593	Low	9.13333	4S	no	88.1	alive	88.1	alive	1.30	1.65	0.50
594	Low	47.2	3	no	146.967	alive	146.967	alive	0.02	0.01	0.02
595	High	54.3333	4	no	42.4333	DoD	42.4333	DoD	0.14	0.24	0.16
605	High	30.1	4	no	93.7	relapse	120.767	alive	0	0.01	0.01
612	Low	73	1	no	54	DoD	54	DoD	0.46	0.01	0.04
613	Low	4	2	no	96	alive	96	alive	1.73	2.8	0.66
623	High	50	4	no	25.6	DoD	25.6	DoD	0.88	1.8	0.46
624	Low	30.3667	3	no	164.067	alive	164.067	alive	4.78	8.24	2
645	High	24.9333	2	yes	7.1	alive	7.1	alive	0.17	0.08	7.02
646	Low	4.2	4S	no	50.4667	alive	50.4667	alive	0.81	0.57	23.78
650	Low	47.2667	1	no	111.833	alive	111.833	alive	13.28	9.95	3.62
663	Low	23.3667	1	no	118.1	alive	118.1	alive	0.56	1.12	0.41
664	Low	3.16667	1	no	74.1667	alive	74.1667	alive	0.93	1.25	0.34
667	High	54.4667	4	no	21.1333	DoD	21.1333	DoD	0.78	0.72	0.58
670	Low	8.26667	2	no	15.6667	relapse	59.7667	DoD	0.27	0.55	22.45
671	Low	47.7	3	no	13.5667	relapse	20.0333	alive	0.57	0.38	12.39
672	High	59.9333	4	yes	12	DoD	12	DoD	0.18	0.2	0.22
680	Low	22.7	1	no	36.3	alive	36.3	alive	0.03	0.02	0.06
692	Low	63.2	1	no	4.83333	DoD	4.83333	DoD	0	0	0
703	High	42.0667	4	no	136.433	alive	136.433	alive	1.61	2.85	0.83
705	Low	19.3667	2	no	56.4333	alive	56.4333	alive	0	0	0
712	Low	24.9333	2	no	7.1	alive	7.1	alive	0.16	0.17	0.38
723	Low	26.0333	2	no	24.1	alive	24.1	alive	1.15	1.62	0.53
739	High	24.9333	3	yes	5	DoD	5	DoD	0.10	0.11	0.14
741	Low	1.8	1	no	113.6	alive	113.6	alive	1.14	0.64	0.31
751	Low	14.4333	3	no	178.633	alive	178.633	alive	1.08	1.40	0.29
758	Low	15.9	2	no	167.133	alive	167.133	alive	2.07	1.41	30.18
760	Low	3.16667	1	no	74.5333	alive	74.5333	alive	1.43	0.82	0.35
773	Low	1.56667	4S	no	177.333	alive	177.333	alive	0.03	0.5	0.75
785	Low	14.4333	3	no	105.467	alive	105.467	alive	1.04	1.98	0.41
802	High	97.8	4	no	16.7333	DoD	16.7333	DoD	0.01	0.01	0.38
804	Low	20.6333	3	no	30.4333	DoD	30.4333	DoD	0.62	0.54	0.21
805	Low	1.3	2	no	129.333	alive	129.333	alive	0.01	0.01	0.01
824	Low	17.6667	2	no	46.9667	alive	46.9667	alive	1.24	2.07	0.44
860	Low	4.83333	3	no	120.033	alive	120.033	alive	1.09	1.34	0.33
872	High	58.1	4	yes	78.4333	DoD	78.4333	DoD	0.28	0.31	0.19
888	Low	0.366667	3	no	5.93333	relapse	9.03333	alive	2.01	1.17	1.01
930	Low	0.966667	2	no	73.4	alive	73.4	alive	0.03	0.04	0.02
933	Low	14.1333	3	no	180.9	alive	180.9	alive	0.25	0.37	0.34
944	High	42.9333	4	no	22.5	DoD	22.5	DoD	0.38	0.16	0.38
947	Low	0.833333	4S	no	115.9	alive	115.9	alive	0.79	0.63	23.19
966	High	1.93333	1	yes	116.533	alive	116.533	alive	0.76	0.33	0.78
968	Low	5.03333	1	no	25.1333	alive	25.1333	alive	0.84	0.64	9.91
979	Low	30.8667	3	no	7.03333	DoD	7.03333	DoD	4.07	3.62	2.43
982	High	60.1667	4	no	37.2	DoD	37.2	DoD	0.11	0.21	0.12
1030	High	30.8667	4	yes	104	alive	104	alive	0.17	0.22	0.07
1056	Low	30.8667	3	no	7.03333	DoD	7.03333	DoD	0.23	0	0.04
1061	Low	0.233333	1	no	136.433	alive	136.433	alive	0.77	0.91	0.32
1070	High	42.5333	4	no	27.4333	DoD	27.4333	DoD	0.61	0.64	0.14
1078	Low	9.13333	4S	no	6.43333	DoD	6.43333	DoD	0.37	0.12	10.83
1090	Low	9.4	4S	no	13.0667	alive	13.0667	alive	1.76	0.10	0.27
1099	High	42.6333	4	no	96.4667	alive	96.4667	alive	0.21	0.29	0.32
1116	High	9.4	4	yes	84.1667	relapse	104	DoD	0	0.01	0.01
1146	High	40	4	no	16.0667	relapse	19.4	alive	0.31	0.47	0.27
1150	Low	21.3667	1	no	9.06667	alive	9.06667	alive	0.60	1.39	0.43
1162	High	23.1	4	yes	104.2	alive	104.2	alive	0	0.01	0.02
1176	Low	7.13333	2	no	99.7	alive	99.7	alive	1.62	2.31	0.65
1196	Low	2.23333	3	no	86.3333	alive	86.3333	alive	1.13	0.72	0.71
1271	High	116.833	4	no	28	DoD	28	DoD	0.03	0.02	0.09
1309	High	82.7	4	no	10.4	DoD	10.4	DoD	4.40	9.90	22.21
1320	Low	10	4	no	18	DoD	18	DoD	0.09	0.15	0.07
1325	Low	14.3	1	no	134.167	alive	134.167	alive	0.07	0.09	0.09
1355	Low	201.533	1	no	132.367	alive	132.367	alive	0.88	0.59	0.27
1357	Low	3.06667	4	no	87.9667	alive	87.9667	alive	0.94	0.92	20.83
1358	Low	201.533	3	no	4.9	relapse	20.1	DoD	0.08	0.02	0.07
1364	High	31.7	4	no	13.2	relapse	124.133	alive	0.06	0.09	0.24
1365	High	37.0333	4	no	142.633	alive	142.633	alive	0.26	0.19	0.24
1389	Low	3.9	4S	no	18.5667	alive	18.5667	alive	1.09	0.30	28.48
1392	Low	1.06667	2	no	1.36667	relapse	112.667	alive	0.67	0.69	0.17
1415	High	130.667	4	no	46.1333	DoD	46.1333	DoD	1.67	1.43	1.24
1420	Low	2.1	4	no	46	alive	46	alive	0.43	0.38	0.14
1427	Low	10.1	3	no	128.133	alive	128.133	alive	0.64	0.54	0.37
1429	Low	9.83333	3	no	118.333	alive	118.333	alive	0.46	0.62	0.21
1441	High	76.5	4	no	28.2333	DoD	28.2333	DoD	0.80	1.19	0.60
1456	Low	10.1	4	no	74.7333	alive	74.7333	alive	1.10	0.77	20.53
1501	Low	28.7333	2	no	92.4	alive	92.4	alive	0.42	1.09	0.35
1513	Low	89.6667	3	no	128.033	alive	128.033	alive	0.90	1.84	0.41
1529	Low	141.633	2	no	102.9	alive	102.9	alive	1.71	0.52	0.61
1536	High	89.6667	4	yes	5	DoD	5	DoD	0.27	0.44	0.20
1546	Low	4.53333	2	no	96	alive	96	alive	9.67	19.56	1.65
1551	High	64.9	4	no	65.9333	DoD	65.9333	DoD	0.92	1.95	0.55
1565	High	42.1333	4	no	20.0333	DoD	20.0333	DoD	0.59	0.55	0.25
1571	Low	47.8667	2	no	117.333	alive	117.333	alive	0.09	0.10	0.14
1582	Low	4.53333	2	no	79.4	alive	79.4	alive	0.84	1.24	0.50
1583	Low	5.6	3	no	64.4667	alive	64.4667	alive	1	1.62	0.62
1588	Low	11.3	3	no	114.9	alive	114.9	alive	0.39	0.18	0.17
1631	High	16.2	4	yes	11.7667	DoD	11.7667	DoD	0.17	0.22	0.10
1656	Low	141.633	2	no	64.9	alive	64.9	alive	0.72	0.53	0.19
1657	High	24.8333	4	no	21.1333	DoD	21.1333	DoD	0.31	0.18	0.29
1659	Low	100.667	2	no	98.2667	alive	98.2667	alive	0.71	1.06	0.51
1675	Low	34.9667	2	no	80.9333	alive	80.9333	alive	0.01	0.01	0.01
1710	High	64.1667	4	no	43.6	relapse	67.2667	DoD	0.62	0.74	0.23
1736	High	47.9667	4	no	54.2667	alive	54.2667	alive	1.43	1.41	0.36
1741	High	34.5	4	no	59.0333	alive	59.0333	alive	1.83	3.1	1.07
1780	Low	30.1667	1	no	77.5	alive	77.5	alive	1.31	1.93	0.57
1893	Low	50.2	1	no	32.3333	alive	32.3333	alive	0.04	0.02	0.06
1900	High	176.933	4	no	40.1	DoD	40.1	DoD	0.45	0.21	5.22
1906	High	29.3667	4	no	18.3	DoD	18.3	DoD	1.28	2.04	0.9
1923	Low	5.53333	1	no	65.3667	alive	65.3667	alive	1.05	1.67	0.45
1976	High	23.6333	4	no	86.4667	DoD	86.4667	DoD	0.73	0.85	0.17
1983	Low	2.1	3	no	93.2333	alive	93.2333	alive	0.01	0.01	0.01
1990	Low	1.26667	1	no	94.9667	alive	94.9667	alive	1.13	1.44	0.36
1998	Low	2.1	4	no	10	DoD	10	DoD	0.42	0.24	0.26
2004	High	1.26667	4	yes	24	DoD	24	DoD	0.02	0.03	0.02
2040	Low	10.6	2	no	64.7	alive	64.7	alive	1.75	1.04	22
2076	High	6.63333	2	yes	83.0667	alive	83.0667	alive	2.13	1.85	1.02
2096	Low	0.7	4S	no	72.4333	alive	72.4333	alive	0.35	0.53	0.16
2108	Low	1.96667	2	no	87.4333	alive	87.4333	alive	0.02	0.01	0.03
2122	Low	40.4667	3	no	48.3	alive	48.3	alive	0.83	0.82	22.45
2160	Low	5.53333	4S	no	81.8	alive	81.8	alive	0.5	0	0.01
2166	Low	27.2333	1	no	71	alive	71	alive	1.04	1.49	0.50
2173	Low	5.56667	1	no	26.9	alive	26.9	alive	0.69	0.94	0.24
2204	High	32.4	4	no	50	relapse	78.6	alive	0.56	0.91	0.34
2247	Low	14.9	4	no	72.2333	alive	72.2333	alive	0.99	1.59	0.42
2276	Low	1.8	4	no	60.2	alive	60.2	alive	0.05	0.02	0.08
2278	Low	14.9	4S	no	5.76667	DoD	5.76667	DoD	0.61	0.37	0.29
2305	Low	14.7667	1	no	59.8333	alive	59.8333	alive	0.72	0.9	0.26
2342	Low	11	3	no	10.0333	relapse	59.5	alive	1.55	2	1.20
2400	High	84.9667	4	no	19.6	relapse	21.9667	DoD	0.71	0.92	22.12
2419	Low	21.2333	3	no	3.8	alive	3.8	alive	1.67	2.56	0.66
2444	Low	17.5	3	no	27.5333	DoD	27.5333	DoD	0.25	0.16	10.06
2446	High	70.5667	1	yes	45.7333	alive	45.7333	alive	0.20	0.14	3.84
2452	High	33.2333	4	no	42.5667	alive	42.5667	alive	0.40	0.56	10.25
2468	Low	55.0667	2	no	42.9333	alive	42.9333	alive	1.05	1.33	0.47
2521	Low	52.2667	2	no	30.8	alive	30.8	alive	1.58	2.78	0.79
2522	Low	52.2667	2	no	30.8	alive	30.8	alive	2.08	3.99	1.02
2540	Low	15.7667	1	no	34.3333	alive	34.3333	alive	0.47	0.63	0.23
2564	Low	3.06667	3	no	38.6667	alive	38.6667	alive	3.41	6.74	2.05
2566	High	21.4667	4	no	27.6667	relapse	31.9	alive	1.84	1.25	35.24
2643	Low	44.3	2	no	21.9	alive	21.9	alive	0.82	1.01	0.59
2657	Low	7.66667	2	no	22.9333	alive	22.9333	alive	1.01	0.93	0.28
2674	High	132.2	4	no	20.9667	alive	20.9667	alive	0.16	0.5	0.41
2679	Low	108.233	2	no	15.2	alive	15.2	alive	0.5	0.97	0.26
2680	Low	12.7	2	no	21.3667	alive	21.3667	alive	1.57	2.10	0.66
2691	High	28.0667	4	no	19.6667	alive	19.6667	alive	1.04	0.81	27.5
2693	Low	157.6	2	no	17.4667	alive	17.4667	alive	0.46	0.89	0.29
2696	High	115.7	4	no	16.3667	alive	16.3667	alive	1.29	1.59	0.48
2700	Low	15.9667	2	no	4.66667	alive	4.66667	alive	0.76	0.79	0.18
2703	Low	4.66667	4S	no	17.8	alive	17.8	alive	0.63	0.16	0.46
3836	Low	15.9667	2	no	1.13333	relapse	163.133	alive	0.51	0.33	0.42
4239	Low	4.66667	3	no	20.4	relapse	63.6333	alive	0.52	0.61	0.39
4242	Low	13.8667	1	no	2.83333	relapse	115.9	alive	0.75	0.70	0.72
4411	Low	47.6667	2	no	18.1333	relapse	44.5333	alive	0.99	0.56	0.77
4615	Low	0.833333	1	no	4.63333	relapse	54.1333	alive	4.10	4.49	2.72
4697	Low	13.1	1	no	3.16667	relapse	55.4333	alive	0.6	0.46	0.42
4702	Low	4.43333	3	no	3.9	relapse	62	alive	0.13	0.06	0.27
5096	Low	1.5	2	no	24.2667	relapse	41.4333	alive	0.16	0.01	0.28
5112	Low	1.53333	3	no	2.8	relapse	4.73333	DoD	0.02	0.58	0.03
