# Supplementary material for: Expression of miR-487b and miR-410 encoded by 14q32.31 locus is a prognostic marker in neuroblastoma
Source: Br J Cancer. 2011 Oct 4;105(9):1352–61. doi: 10.1038/bjc.2011.388 (PMC3241557; doi:10.1038/bjc.2011.388)
Supplement: Supplementary Table 5 [file bjc2011388x6.xls]

## Sheet: Sheet1
Supplementary Table 5 Relationship between various clinical characteristics and 14q32.31 miRNA expression levels using two-sided Fisher's exact test
Characteristics	Cases	miR-487b			miR-410			miR-409-3p
		Low	High	p	Low	High	p	Low	High	p
Age at diagnosis
≥ 18 months	120	92	28	0.0067	85	35	0.3223	95	25	0.8718
< 18 months	107	64	43		69	38		83	24
INSS Stage
4	81	67	14	0.0009	64	17	0.0077	65	16	0.7367
1, 2, 3, 4S	146	89	57		90	56		113	33
MYCN status
Amplified	31	29	2	0.0007	28	3	0.0033	28	3	0.1012
Non-amplified	196	127	69		126	70		150	46
